# Supplementary material for: Associations of Bone Mineral Density with RANKL and Osteoprotegerin in Arab Postmenopausal Women: A Cross-Sectional Study
Source: Medicina (Kaunas). 2022 Jul 22;58(8):976. doi: 10.3390/medicina58080976 (PMC9330386; doi:10.3390/medicina58080976)
Supplement: Supplementary file 1 [file medicina-58-00976-s001.zip]

Archive with 1 entries (1 files):
- medicina-1777581-supplementary.pdf
